# Supplementary material for: Consumers’ Knowledge, Attitudes, and Sensory Perception of Soilless-Grown Strawberries in the Context of Sustainable Diet
Source: Foods. 2026 May 7;15(10):1614. doi: 10.3390/foods15101614 (PMC13205151; doi:10.3390/foods15101614)
Supplement: Supplementary file 1 [file foods-15-01614-s001.zip]

Archive with 1 entries (1 files):
- foods-4226625-supplementary.pdf
